# Supplementary material for: A Generalized Structural Equation Model Approach to Long Working Hours and Near-Misses among Healthcare Professionals in Japan
Source: Int J Environ Res Public Health. 2021 Jul 4;18(13):7154. doi: 10.3390/ijerph18137154 (PMC8296918; doi:10.3390/ijerph18137154)
Supplement: Supplementary file 1 [file ijerph-18-07154-s001.zip]

Archive with 2 entries (2 files):
- supp_figure_p.pdf
- supp_table_p.pdf
